# Supplementary material for: The Plasma Membrane H+ ATPase CsPMA2 Regulates Lipid Droplet Formation, Appressorial Development and Virulence in Colletotrichum siamense
Source: Int J Mol Sci. 2023 Dec 11;24(24):17337. doi: 10.3390/ijms242417337 (PMC10743824; doi:10.3390/ijms242417337)
Supplement: Supplementary file 1 [file ijms-24-17337-s001.zip]

Archive with 1 entries (1 files):
- ijms-2739495-supplementary.pdf
